# Supplementary material for: QstR-dependent regulation of natural competence and type VI secretion in Vibrio cholerae
Source: Nucleic Acids Res. 2018 Aug 8;46(20):10619–34. doi: 10.1093/nar/gky717 (PMC6237807; doi:10.1093/nar/gky717)
Supplement: Supplementary Data [file gky717_supplemental_files.zip]

Archive with 3 entries (3 files):
- Jaskolska_revision_Supplementary Material.pdf
- Jaskolska_Supplementary file 1.xlsx
- Jaskolska_Supplementary file 2.xlsx
