# Supplementary material for: QstR-dependent regulation of natural competence and type VI secretion in Vibrio cholerae
Source: Nucleic Acids Res. 2018 Aug 8;46(20):10619–34. doi: 10.1093/nar/gky717 (PMC6237807; doi:10.1093/nar/gky717)
Supplement: Supplementary Data [file gky717_supplemental_files.zip › Jaskolska_Supplementary file 1.xlsx]

## Sheet: Sheet1
RNA-seq expression data for genes induced or repressed by TfoX at least 2 fold.
Competence/T6SS	gene name /comment	ID+	A1552 (WT)-ind-Exp1*	A1552 (WT)-ind-Exp2*	A1552 (WT)-ind-Exp3*	AVG of A1552 (WT)-ind*	A1552 TntfoX-ind-Exp1#	A1552 TntfoX-ind-Exp2#	A1552 TntfoX-ind-Exp3#	AVG of A1552 TntfoX-ind#	FOLD of A1552 TntfoX/A1552	A1552 ΔhapR- TntfoX ind-Exp1#	A1552 ΔhapR-TntfoX ind-Exp2#	A1552 ΔhapR-TntfoX ind-Exp3#	AVG of A1552 ΔhapR-TntfoX ind#	FOLD of A1552 ΔhapR-TntfoX /A1552	A1552 ΔqstR -TntfoX ind-Exp1#	A1552 ΔqstR-TntfoX ind-Exp2#	A1552 ΔqstR-TntfoX ind-Exp3#	AVG of A1552 ΔqstR-TntfoX ind	FOLD of A1552 ΔqstR-TntfoX / A1552
>2 fold induced (QstR dependent genes in bold)
Competence	comEA	VC1917	51.0914	53.4931	40.5033	48.3626	18301.3	17863.1	21390.6	19185	396.691	40.1901	44.0958	40.6845	41.6568	0.861344	110.969	142.08	117.749	123.6	2.55569
Competence	pilA	VC2423	172.689	231.045	234.019	212.584	48706.4	43231.6	43727.4	45221.8	212.724	43603.1	32184.4	34234.9	36674.1	172.516	30567.6	38794.9	33085.3	34149.3	160.639
Competence	pilN	VC2633	10.2183	6.82891	18.0014	11.6829	1249.27	883.825	1024.61	1052.57	90.0951	1657.31	1390.12	1296.53	1447.99	123.941	928.744	1122.67	933.505	994.972	85.165
Competence	pilC	VC2425	22.4802	23.9012	26.1021	24.1612	1967.63	1669.13	1837.52	1824.76	75.5246	2280.26	1876.28	1703.38	1953.3	80.8448	1606.56	1868.01	1749.26	1741.27	72.0692
Competence	pilO	VC2632	19.4147	22.763	30.6025	24.2601	1834.9	1125.38	1472.59	1477.63	60.9077	2323.62	1677.84	1589	1863.49	76.813	1227.66	1374.22	1197.64	1266.51	52.2055
Competence	pilP	VC2631	27.5893	29.5919	28.8023	28.6612	2027.01	1239.06	1429.31	1565.13	54.6079	2590.15	1794.7	1761.72	2048.85	71.4853	1399.61	1391.69	1092.62	1294.64	45.1706
Competence	minor pilin cluster	VC0858	29.633	35.2827	42.3034	35.7397	2207.47	1733.55	1741.61	1894.21	53.0002	2561.59	2211.4	2057.26	2276.75	63.7037	1849.49	1841.22	1867.01	1852.57	51.8352
		VCA0140	1157.73	1124.49	1227.7	1169.97	64084.2	50662.2	65750.8	60165.7	51.4248	35016.2	29985.1	25898.4	30299.9	25.8979	61599.1	66915.1	61230.5	63248.2	54.0595
	chiA-2	VCA0027	332.094	330.064	297.924	320.027	21186.4	14125.1	13303.6	16205	50.6364	10012.6	6791.85	7045.33	7949.94	24.8414	15634.7	14810.1	12668.1	14371	44.9054
T6SS	hcp-1	VC1415	120.576	137.716	86.407	114.9	4772.38	6025.73	3508.95	4769.02	41.506	52.8817	58.4269	55.2695	55.5261	0.483257	59.9835	60.5588	54.1008	58.2144	0.506654
Competence	minor pilin cluster	VC0860	35.7639	60.3221	53.1043	49.7301	2413.55	1576.3	1576.69	1855.51	37.3116	3020.6	2236.76	2410.37	2555.91	51.3956	1873.48	1579.19	1656.97	1703.21	34.2492
Competence	minor pilin cluster	VC0861	11.2401	13.6578	10.8009	11.8996	557.689	366.603	397.682	440.658	37.0313	763.612	532.456	584.936	627.002	52.691	458.874	364.517	381.888	401.76	33.7625
T6SS	hcp-2	VCA0017	135.903	159.341	87.307	127.517	4629.17	5281.16	3434.1	4448.14	34.8827	40.1901	40.7886	42.2198	41.0662	0.322044	35.9901	52.4067	30.7632	39.72	0.311488
Competence	pilM	VC2634	32.6985	35.2827	60.3049	42.762	1735.94	1314.84	1367.32	1472.7	34.4395	2738.22	2267.63	2203.11	2402.98	56.1943	1525.58	1615.29	1381.16	1507.34	35.2496
	chiA-1	VC1952	666.231	533.793	501.34	567.122	25886.6	14424.4	16814.9	19042	33.5765	10392.3	6042.22	6353.69	7596.08	13.3941	19627.6	15800	15102.6	16843.4	29.6998
	chiP	VC0972	3381.23	4009.71	5004.4	4131.78	134065	147136	121072	134091	32.4536	223439	194930	209954	209441	50.6903	109990	126667	114226	116961	28.3076
Competence	minor pilin cluster	VC0859	26.5675	38.6972	44.1035	36.4561	1179.41	1000.34	1079.59	1086.45	29.8016	1631.93	1347.13	1408.61	1462.55	40.1183	1065.71	998.056	928.201	997.321	27.3568
Competence	qstR	VC0396	35.7639	54.6313	36.0029	42.1327	1691.7	1094.12	905.31	1230.38	29.2024	76.1497	84.8844	65.2488	75.4276	1.79024	283.922	270.185	260.957	271.688	6.44839
		VC0769	419.971	394.939	305.125	373.345	12151.6	7648.45	8410.97	9403.66	25.1876	13176	9272.24	9090.31	10512.9	28.1586	8873.56	8337.32	7751.27	8320.72	22.2869
T6SS	vipA	VCA0107	50.0695	59.1839	47.7038	52.3191	1341.25	1093.18	1058.53	1164.32	22.2542	116.34	111.342	93.6512	107.111	2.04726	115.968	86.1798	85.9249	96.0243	1.83536
T6SS	vgrG2	VCA0018	18.3929	19.3486	22.5018	20.0811	482.011	404.494	449.146	445.217	22.171	17.9798	25.3551	19.9584	21.0978	1.05063	22.9937	23.2918	20.1552	22.1469	1.10287
Competence	pilB	VC2424	375.011	295.919	280.823	317.251	8088.24	5305.79	7560.63	6984.89	22.0169	7700.64	5946.32	5226.81	6291.25	19.8305	6422.23	5888.18	5341.13	5883.85	18.5464
Competence	pilF	VC1612	150.209	139.993	139.511	143.237	3372.91	2274.45	2960.39	2869.25	20.0314	3617.11	2923.55	2864.8	3135.16	21.8878	3700.98	3095.49	3312.88	3369.78	23.5258
Competence	pilQ	VC2630	543.612	633.951	545.444	574.335	13338	9978.79	9811.04	11042.6	19.2267	15014.2	12828.6	11915.2	13252.6	23.0747	10906	10631.6	8715.54	10084.4	17.5583
Competence	comM	VC0032	164.514	145.683	151.212	153.803	3277.44	2348.34	2678.5	2768.1	17.9976	98.36	95.9083	95.9541	96.7408	0.628991	139.961	138.586	160.181	146.243	0.950844
Competence	tsaP	VC0047	161.449	146.822	151.212	153.161	3124.92	2448.75	2368.54	2647.41	17.2851	3315.68	2622.6	2796.49	2911.59	19.01	1738.52	1760.86	1573.17	1690.85	11.0397
T6SS	vasB	VCA0111	33.7203	35.2827	29.7024	32.9018	626.382	591.111	487.745	568.412	17.276	50.7665	60.6317	45.2903	52.2295	1.58744	50.986	43.0899	39.2496	44.4418	1.35074
Competence	comF	VC2719	7.15279	2.2763	7.20058	5.54322	76.8424	94.7293	88.8935	86.8217	15.6627	9.51871	5.51197	9.21159	8.08076	1.45777	13.9961	6.98755	6.3648	9.11617	1.64456
T6SS	vipB	VCA0108	180.863	187.795	180.915	183.191	3384.56	2519.8	2610.66	2838.34	15.4939	268.639	202.841	208.028	226.503	1.23643	246.932	201.474	217.464	221.957	1.21161
T6SS		VCA0109	56.2005	76.2562	46.8038	59.7535	1068.81	747.415	855.015	890.412	14.9014	77.2073	72.758	56.8048	68.9234	1.15346	71.9802	79.1923	56.2224	69.1316	1.15695
		VC1187	13.2838	9.10522	11.7009	11.3633	176.97	167.671	160.242	168.294	14.8104	214.7	240.322	244.107	233.043	20.5084	140.961	163.043	175.032	159.679	14.0521
	next to comM	VC0033	124.663	116.091	104.408	115.054	1682.38	1381.15	1398.9	1487.48	12.9285	108.936	87.0892	82.9043	92.9766	0.808111	90.975	95.4966	86.9857	91.1524	0.792256
	ligA2	VC1542	116.488	139.993	130.511	128.997	1874.49	1563.03	1547.45	1661.66	12.8813	393.44	390.248	419.895	401.194	3.1101	1001.72	1006.21	1005.64	1004.52	7.78718
T6SS	vasA	VCA0110	120.576	118.368	123.31	120.751	1586.91	1307.26	1319.37	1404.51	11.6315	105.763	103.625	112.074	107.154	0.887398	130.964	118.788	111.384	120.379	0.996917
		VCA0165	740.825	878.653	1012.58	877.353	11106	9657.66	9527.98	10097.2	11.5087	11904.7	10500.3	11106.9	11170.6	12.7322	10398.1	9953.77	9865.45	10072.5	11.4805
T6SS	vasF	VCA0115	43.9386	51.2168	39.6032	44.9195	465.711	521.011	479.557	488.76	10.8808	43.363	41.891	44.5227	43.2589	0.963031	54.9849	61.7234	57.2832	57.9972	1.29113
		VC2747	35.7639	48.9405	48.6039	44.4361	555.361	404.494	479.557	479.804	10.7976	1179.26	1234.68	1068.54	1160.83	26.1236	452.875	532.219	495.394	493.496	11.1057
T6SS	vgrG1	VC1416	108.314	106.986	103.508	106.269	1263.24	1134.86	1042.16	1146.75	10.791	101.533	101.42	75.228	92.7271	0.872566	100.972	96.6612	92.2897	96.641	0.909396
T6SS	fha	VCA0112	84.8116	87.6377	81.9066	84.7853	1009.43	842.144	884.257	911.943	10.7559	68.7462	59.5293	49.1285	59.1347	0.697464	88.9755	104.813	78.4993	90.7627	1.0705
T6SS	vasE	VCA0114	87.8771	96.7429	87.307	90.6424	839.444	1128.23	935.721	967.797	10.6771	75.0921	71.6556	73.6927	73.4801	0.81066	112.969	92.0028	93.3505	99.4407	1.09707
		VC1188	653.969	722.726	614.749	663.815	7386.18	6566.64	6490.4	6814.41	10.2655	9314.59	9577.6	8450.87	9114.35	13.7303	7306.99	8550.44	7053.26	7636.9	11.5046
T6SS	vasI	VCA0118	39.8513	46.6642	29.7024	38.7393	310.862	440.491	333.351	361.568	9.33337	23.268	36.379	44.5227	34.7232	0.896331	38.9893	53.5712	47.736	46.7655	1.20719
T6SS	vasW	VCA0019	34.7421	35.2827	27.0022	32.3423	271.277	338.184	290.074	299.845	9.27097	40.1901	40.7886	44.5227	41.8338	1.29347	35.9901	31.444	29.7024	32.3788	1.00113
T6SS	vasD	VCA0113	75.6152	66.0128	79.2064	73.6115	664.803	632.792	542.718	613.438	8.33345	33.8443	42.9934	35.3111	37.3829	0.507841	62.9827	68.7109	64.7088	65.4675	0.889365
Competence	minor pilin cluster	VC0857	207.431	249.255	255.621	237.436	2224.94	1761.97	1669.09	1885.33	7.94039	3186.65	3126.39	2921.61	3078.22	12.9644	2110.42	2298.91	2086.59	2165.31	9.11955
T6SS	clpV	VCA0116	289.177	332.34	274.522	298.68	1832.57	2443.07	2014.14	2096.59	7.01954	185.086	216.069	201.12	200.758	0.672152	242.933	280.667	280.051	267.884	0.896893
Competence	minor pilin cluster	VC0862	19.4147	12.5197	24.302	18.7454	133.892	110.833	133.34	126.022	6.7228	147.011	97.0107	148.921	130.981	6.98734	111.969	76.8631	95.4721	94.7681	5.05553
T6SS	vasH	VCA0117	197.213	253.808	244.82	231.947	1305.16	1833.96	1505.34	1548.15	6.6746	139.608	178.588	168.112	162.102	0.698878	202.944	237.577	221.707	220.743	0.951696
T6SS	tsiV1	VC1419	92.9863	124.059	126.01	114.352	654.324	921.717	658.514	744.852	6.51369	240.083	174.178	212.634	208.965	1.82739	148.959	132.764	162.303	148.008	1.29433
T6SS	vasJ	VCA0119	139.99	166.17	117.909	141.357	773.081	1092.23	895.953	920.421	6.51134	89.8989	109.137	91.3483	96.7948	0.684756	124.966	126.941	127.296	126.401	0.894197
	chitodextrinase	VCA0700	188.016	188.933	199.816	192.255	1336.59	1054.34	1133.39	1174.77	6.11049	1636.16	1128.85	1205.18	1323.4	6.88355	858.764	921.193	871.978	883.978	4.59794
		VC2426	111.379	101.296	69.3056	93.9934	519.268	525.748	589.504	544.84	5.79658	665.252	634.979	611.803	637.345	6.78074	425.883	506.598	416.895	449.792	4.78535
T6SS	vasK	VCA0120	525.219	680.615	460.837	555.557	2522.99	3768.33	2609.49	2966.94	5.34048	309.887	330.718	342.364	327.656	0.58978	446.877	506.598	439.171	464.215	0.835586
		VC1808	113.423	124.059	165.613	134.365	761.438	700.997	626.933	696.456	5.18332	730.826	391.35	676.284	599.487	4.46163	913.749	713.895	983.362	870.335	6.4774
T6SS	vasX	VCA0020	346.399	359.656	303.324	336.46	1744.09	1784.7	1512.36	1680.38	4.9943	341.616	342.845	327.011	337.157	1.00207	296.918	314.44	290.659	300.673	0.893636
		VC0973	644.773	709.069	981.079	778.307	3964.37	3455.73	3204.85	3541.65	4.55045	5462.68	4553.99	4751.65	4922.77	6.32498	3217.11	3032.6	3223.77	3157.83	4.05731
T6SS	tap1	VC1417	124.663	97.8811	118.81	113.785	585.632	471.752	444.468	500.617	4.3997	147.011	132.287	115.913	131.737	1.15778	94.9739	85.0152	94.4113	91.4668	0.80386
Competence	comEC	VC1879	129.772	111.539	127.81	123.04	541.389	574.06	500.611	538.687	4.37813	290.85	285.52	317.032	297.801	2.42035	248.932	231.754	229.133	236.606	1.923
		VC0301	1.02183	0	0	0.340609	0	0.947293	3.50895	1.48542	4.36106	0	3.30718	0	1.10239	3.23654	0	0	1.0608	0.3536	1.03814
T6SS		VCA0106	91.9644	100.157	144.012	112.044	618.232	434.808	402.36	485.133	4.32983	104.706	103.625	103.63	103.987	0.928088	192.947	128.105	146.39	155.814	1.39065
		VC1941	445.517	373.314	404.133	407.654	1897.77	1472.09	1853.9	1741.26	4.2714	3167.62	2347	2665.99	2726.87	6.68917	1840.49	1685.17	1551.95	1692.54	4.15189
		VC1842	8.17462	6.82891	9.00072	8.00142	15.1356	29.3661	57.3129	33.9382	4.24153	16.9222	15.4335	24.5642	18.9733	2.37124	11.9967	18.6335	12.7296	14.4533	1.80634
		VC0539	89.9208	97.8811	94.5076	94.1031	420.304	339.131	421.075	393.503	4.18162	412.477	362.688	470.559	415.241	4.41262	425.883	342.39	350.064	372.779	3.96139
T6SS	tseL	VC1418	488.433	503.063	586.847	526.115	2287.81	2180.67	1810.62	2093.03	3.97828	725.537	587.576	654.023	655.712	1.24633	566.844	498.446	534.644	533.311	1.01368
		VC1185	929.863	1014.09	796.564	913.507	3462.56	3467.09	3552.23	3493.96	3.82478	7742.94	7887.63	7872.07	7834.22	8.57598	3537.03	3454.18	3695.83	3562.35	3.89964
		VC0395	866.509	779.634	890.172	845.438	3643.03	3257.74	2756.87	3219.21	3.80774	2124.79	1845.41	2168.56	2046.25	2.42035	2744.25	2834.62	2370.89	2649.92	3.13437
T6SS	vasL	VCA0121	330.05	374.452	288.023	330.842	936.08	1589.56	1180.18	1235.27	3.73372	132.204	179.69	171.95	161.281	0.487488	227.937	227.096	255.653	236.895	0.716038
		VC0770	45.9822	42.1116	33.3027	40.4655	166.492	112.728	148.546	142.588	3.5237	140.665	103.625	119.751	121.347	2.99878	152.958	135.093	149.573	145.875	3.60491
		VC0140	78.6807	69.4273	86.407	78.1716	320.176	245.349	242.118	269.214	3.44389	413.535	382.531	303.215	366.427	4.68747	376.896	286.49	302.328	321.905	4.11792
		VC0620	571.201	500.787	522.042	531.343	2185.35	1509.04	1775.53	1823.31	3.4315	3969.3	2615.98	2539.33	3041.54	5.72424	1740.52	1777.17	1658.03	1725.24	3.24694
		VC1937	20.4365	18.2104	24.302	20.983	69.8567	81.4672	64.3308	71.8849	3.42587	45.4783	58.4269	29.9377	44.6143	2.12621	46.9871	66.3818	58.344	57.2376	2.72781
		VC1186	201.3	217.387	216.017	211.568	632.203	760.677	764.952	719.277	3.39974	868.318	942.547	863.587	891.484	4.2137	695.809	673.134	736.196	701.713	3.31672
		VC1936	54.1568	36.4209	36.903	42.4936	131.563	149.672	127.492	136.243	3.20619	68.7462	71.6556	92.1159	77.5059	1.82395	108.97	119.953	130.478	119.801	2.81926
		VC0538	282.024	253.808	282.623	272.818	948.887	786.254	878.408	871.183	3.19327	1265.99	1174.05	1097.71	1179.25	4.32248	967.734	914.205	893.194	925.044	3.3907
		VCA0553	1.02183	0	0	0.340609	1.16428	1.89459	0	1.01962	2.99353	1.05763	0	0	0.352545	1.03504	1.99945	0	0	0.666483	1.95674
		VC0132	307.57	322.097	286.223	305.297	1101.41	751.204	883.087	911.899	2.98693	912.739	840.024	712.363	821.709	2.69151	907.75	873.444	792.418	857.871	2.80996
		VC2427	68.4624	80.8088	54.0043	67.7585	229.363	186.617	188.314	201.431	2.97278	301.426	296.544	274.812	290.927	4.29359	212.941	186.335	180.336	193.204	2.85136
T6SS	PAAR1	VCA0105	83.7898	78.5325	129.61	97.3109	357.433	231.14	266.681	285.085	2.92963	86.726	84.8844	57.5724	76.3943	0.785054	137.962	128.105	118.81	128.292	1.31838
Competence	tfoX	VC1153	8128.63	9285.04	10233.8	9215.83	29171	25425.4	25921.8	26839.4	2.91231	36457.7	33354	31059.2	33623.6	3.64847	27333.5	26141.6	27502.3	26992.5	2.92892
Competence	dprA	VC0048	540.547	481.438	441.936	487.973	1555.48	1290.21	1370.83	1405.51	2.88029	1626.64	1424.29	1394.02	1481.65	3.03634	948.739	973.599	970.633	964.324	1.97618
		VCt078	11.2401	19.3486	7.20058	12.5964	32.5998	56.8376	18.7144	36.0506	2.86197	39.1325	49.6077	58.3401	49.0268	3.89212	23.9934	31.444	21.216	25.5511	2.02844
		VC0540	88.899	101.296	94.5076	94.9007	273.605	247.244	293.583	271.477	2.86064	317.29	296.544	302.447	305.427	3.21839	271.925	267.856	258.835	266.206	2.8051
		VC0839	3.06548	9.10522	2.70022	4.95697	15.1356	16.104	10.5269	13.9222	2.8086	12.6916	16.5359	14.585	14.6042	2.94619	9.99725	8.15215	12.7296	10.293	2.07647
		VCt080	23.502	35.2827	23.4019	27.3955	76.8424	95.6766	51.4647	74.6612	2.72531	64.5157	72.758	134.336	90.5365	3.30479	60.9832	58.2296	67.8912	62.368	2.27658
		VCA0453	32.6985	46.6642	67.5054	48.956	159.506	101.36	138.019	132.962	2.71594	198.835	149.926	159.668	169.476	3.4618	145.96	126.941	142.147	138.349	2.82599
		VC0542	164.514	192.348	169.214	175.358	478.518	480.278	466.691	475.162	2.70966	222.103	230.4	237.198	229.901	1.31103	193.947	161.878	156.999	170.941	0.97481
		VC0131	151.23	100.157	97.2078	116.199	373.733	237.771	325.163	312.222	2.68697	279.216	294.339	195.746	256.434	2.20686	256.929	340.061	254.592	283.861	2.4429
T6SS	tsiV2	VCA0021	271.806	319.821	263.721	285.116	684.596	862.037	695.943	747.525	2.62183	260.178	278.906	265.601	268.228	0.940769	316.913	323.757	363.855	334.841	1.1744
		VC1168	429.167	341.446	333.027	367.88	1012.92	942.557	927.534	961.004	2.61228	3613.94	3306.08	3582.54	3500.85	9.51629	1045.71	1094.72	895.316	1011.91	2.75067
		VC2171	96.0517	95.6048	73.8059	88.4875	319.012	172.407	183.635	225.018	2.54294	401.901	285.52	313.194	333.538	3.76933	222.939	256.21	228.072	235.74	2.66411
		VCt016	1.02183	2.2763	2.70022	1.99945	5.82139	5.68376	3.50895	5.0047	2.50304	8.46108	3.30718	7.67633	6.48153	3.24166	4.99862	9.31674	8.48641	7.60059	3.80134
		VC0096	3.06548	3.41446	1.80014	2.76003	8.14995	6.63105	5.84826	6.87642	2.49143	2.11527	0	4.6058	2.24035	0.811715	7.9978	6.98755	7.4256	7.47032	2.70661
T6SS	vasM	VCA0122	38.8294	34.1446	33.3027	35.4256	64.0353	92.8348	101.76	86.2099	2.43355	11.634	17.6383	11.5145	13.5956	0.383779	12.9964	23.2918	25.4592	20.5825	0.581007
		VCA0137	94.0081	84.2232	78.3063	85.5125	235.184	155.356	222.234	204.258	2.38863	308.829	268.984	251.783	276.532	3.23382	169.953	208.462	146.39	174.935	2.04573
T6SS	vgrG3	VCA0123	790.894	931.008	806.465	842.789	1636.97	2488.54	1864.42	1996.65	2.36909	706.5	717.659	703.919	709.359	0.841681	706.806	788.429	800.905	765.38	0.908151
		VCt040	28.6112	18.2104	23.4019	23.4078	52.3925	33.1553	80.706	55.4179	2.3675	51.8241	81.5772	44.5227	59.308	2.53368	60.9832	64.0526	70.0128	65.0162	2.77754
		VC2629	1235.39	1190.51	1077.39	1167.76	2506.69	2971.66	2811.84	2763.4	2.36641	2630.34	2999.62	2675.2	2768.38	2.37068	2748.24	3128.09	2613.81	2830.05	2.42348
		VC1479	1892.42	2305.9	2998.14	2398.82	5338.21	5850.48	5806.15	5664.95	2.36156	2140.65	2273.14	2645.26	2353.02	0.980906	2299.37	2493.39	2879.01	2557.26	1.06605
		VC1231	296.33	334.617	317.726	316.224	674.117	585.427	933.382	730.975	2.31157	885.24	1278.78	1238.96	1134.33	3.58709	754.792	699.92	939.869	798.194	2.52414
		VC0838	15.3274	5.69076	17.1014	12.7065	26.7784	41.6809	18.7144	29.0579	2.28685	23.268	25.3551	36.8464	28.4898	2.24214	24.9931	17.4689	16.9728	19.8116	1.55917
		VCA0036	248.304	252.67	244.82	248.598	606.589	514.38	583.656	568.208	2.28565	1624.53	1255.63	1393.25	1424.47	5.73001	663.817	661.488	589.805	638.37	2.56788
		VCt050	4.08731	3.41446	3.60029	3.70068	4.65711	12.3148	8.18756	8.3865	2.2662	7.40344	11.0239	7.67633	8.70124	2.35125	3.9989	4.65837	13.7904	7.48256	2.02194
Competence	tfoS	VC2080	2137.66	2254.68	2201.58	2197.97	5571.07	4604.79	4740.6	4972.15	2.26215	5400.28	4294.93	4723.24	4806.15	2.18663	4566.74	4407.98	4589.02	4521.25	2.05701
		VC0541	299.395	348.274	324.026	323.899	736.988	672.578	724.014	711.194	2.19573	793.226	725.375	761.492	760.031	2.34651	633.826	641.69	674.669	650.062	2.00699
		VC2011	399.534	367.623	415.833	394.33	958.201	776.781	844.489	859.823	2.18046	1581.16	1241.3	1252.01	1358.16	3.44421	991.727	833.848	875.161	900.245	2.28297
		VC2677	1758.56	2038.43	2094.47	1963.82	4361.39	4028.84	4452.86	4281.03	2.17995	5638.25	5303.62	5196.87	5379.58	2.73934	4115.87	4407.98	4375.8	4299.88	2.18955
		VC0020	1121.97	1353.26	997.28	1157.5	3096.98	2217.61	2221.17	2511.92	2.17012	3367.51	2480.39	2600.74	2816.21	2.43301	2205.39	2418.86	2165.09	2263.12	1.95517
		VCt073	72.5497	43.2498	84.6068	66.8021	108.278	119.359	201.18	142.939	2.13974	137.492	144.414	113.61	131.839	1.97357	173.952	114.13	114.566	134.216	2.00916
		VCA0076	59.266	100.157	74.706	78.0431	201.42	138.305	155.564	165.096	2.11545	318.348	240.322	282.489	280.386	3.59271	190.947	163.043	167.607	173.866	2.22782
T6SS		VC1420	127.728	134.302	158.413	140.148	246.827	360.919	276.038	294.595	2.10203	124.801	95.9083	138.941	119.884	0.855409	139.961	118.788	155.938	138.229	0.986311
		VCA0506	17.3711	14.796	23.4019	18.523	43.0783	39.7863	33.9199	38.9282	2.10162	26.4409	23.1503	33.0082	27.5331	1.48643	25.9928	37.267	26.52	29.9266	1.61565
		VCA0547	7270.3	8283.47	6910.76	7488.18	11895.4	21341.6	13410.1	15549	2.07648	7158.07	9986.59	12529.3	9891.32	1.32093	13048.4	14551.6	16246.2	14615.4	1.9518
		VC2362	1259.91	1048.24	1079.19	1129.11	3513.79	1513.77	1903.02	2310.2	2.04603	4564.75	3066.86	3176.46	3602.69	3.19073	2445.33	1539.59	1372.68	1785.86	1.58165
		VCA0472	2.04365	0	2.70022	1.58129	2.32856	3.78917	3.50895	3.20889	2.02929	4.23054	4.40958	2.3029	3.64767	2.30677	1.99945	2.32918	2.1216	2.15008	1.3597
>2 fold repressed (QstR dependent genes in bold)
		VC2314	693.821	762.562	594.048	683.477	313.191	368.497	352.065	344.584	0.504164	64.5157	70.5532	85.2072	73.4254	0.107429	321.911	373.834	363.855	353.2	0.51677
		VC0025	4557.35	4181.57	2874.83	3871.25	1898.94	2224.24	1728.75	1950.64	0.503879	2309.87	2329.36	2003.52	2214.25	0.571973	1498.59	2135.86	1848.98	1827.81	0.472149
		VC0185	1024.89	499.649	1326.71	950.416	413.319	485.014	533.361	477.231	0.502129	203.066	180.793	194.211	192.69	0.202743	487.866	372.67	613.143	491.226	0.516854
		VC1081	15132.2	16661.4	17402	16398.5	7149.83	8964.24	8523.25	8212.44	0.500803	4420.91	4664.23	4718.64	4601.26	0.280589	7018.07	7660.69	8035.57	7571.44	0.461714
		VCt038	34.7421	15.9341	42.3034	30.9932	10.4785	11.3675	24.5627	15.4696	0.499128	16.9222	7.71676	16.8879	13.8423	0.446623	14.9959	5.82296	22.2768	14.3652	0.463496
		VCA0731	323.919	305.025	321.326	316.757	115.264	175.249	183.635	158.049	0.498962	39.1325	70.5532	45.2903	51.6587	0.163086	131.964	196.816	155.938	161.572	0.510084
		VCt069	79.7025	31.8683	54.0043	55.1917	20.957	17.0513	44.4468	27.485	0.497992	56.0546	57.3245	27.6348	47.0046	0.851661	11.9967	43.0899	41.3712	32.1526	0.582562
		VCr007	3.06548	5.69076	26.1021	11.6194	3.49283	0.947293	12.8662	5.76877	0.496475	16.9222	14.3311	6.90869	12.7207	1.09477	4.99862	3.49378	14.8512	7.7812	0.669671
		VC1780	6.13096	4.55261	4.50036	5.06131	3.49283	2.84188	1.16965	2.50146	0.494231	1.05763	2.20479	0.767633	1.34335	0.265416	0	1.16459	7.4256	2.8634	0.565743
		VCA0733	1.02183	0	0.900072	0.640633	0	0.947293	0	0.315764	0.492894	3.1729	2.20479	0.767633	2.04844	3.19753	0.999725	0	1.0608	0.686842	1.07213
		VC1594	3128.83	2978.54	4021.52	3376.3	1092.09	1945.74	1939.28	1659.04	0.491378	1246.95	1889.5	1819.29	1651.91	0.489268	1252.66	1899.45	1855.34	1669.15	0.494372
		VC1596	5939.88	5545.08	7498.5	6327.82	2549.77	3297.53	3439.95	3095.75	0.489228	2726.58	3319.31	3125.8	3057.23	0.483141	2545.3	3229.41	3061.47	2945.4	0.465468
		VC0317	315.745	336.893	316.825	323.154	123.413	174.302	175.448	157.721	0.488067	85.6684	99.2155	90.5806	91.8215	0.284141	139.961	192.158	164.424	165.514	0.512184
		VC0808	45.9822	34.1446	51.3041	43.8103	17.4642	26.5242	19.8841	21.2908	0.485978	26.4409	23.1503	25.3319	24.9743	0.570056	19.9945	23.2918	24.3984	22.5616	0.514984
		VC0379a	229.911	138.855	178.214	182.327	79.1709	93.782	92.4025	88.4518	0.485128	71.9192	78.27	54.5019	68.2304	0.37422	95.9736	94.332	131.539	107.282	0.588403
		VCA0032	15273.2	8333.55	12367.9	11991.6	6356.96	5069.91	6009.67	5812.18	0.484689	1328.39	1037.35	1024.02	1129.92	0.0942264	5958.36	5054.33	6570.6	5861.1	0.488768
		VC2336	688.711	605.497	642.652	645.62	242.17	309.765	385.985	312.64	0.484248	150.184	216.069	195.746	187.333	0.29016	306.916	348.213	329.909	328.346	0.508575
	chemotaxis cluster	VC1398	1181.23	1167.74	702.957	1017.31	456.397	597.742	421.075	491.738	0.48337	28.5561	23.1503	36.8464	29.5176	0.0290153	440.879	435.558	434.928	437.122	0.429683
		VCA0720	1035.11	827.436	963.077	941.875	449.411	454.701	453.825	452.646	0.480579	137.492	120.161	108.236	121.963	0.12949	520.857	517.079	481.604	506.513	0.537771
		VC1707	3278.02	4946.41	3118.75	3781.06	1611.36	1735.44	2081.98	1809.59	0.478594	542.567	666.949	574.189	594.568	0.157249	1789.51	2456.13	2353.92	2199.85	0.581808
	chemotaxis cluster	VC1403	7098.63	5661.17	6497.62	6419.14	3447.43	2922.4	2825.88	3065.24	0.477515	216.815	163.154	173.485	184.485	0.0287398	3483.04	2892.85	3358.49	3244.79	0.505487
		VC0775	9.19644	4.55261	13.5011	9.08338	6.98567	4.73647	1.16965	4.29726	0.473091	3.1729	5.51197	8.44396	5.70961	0.628578	4.99862	8.15215	6.3648	6.50519	0.716164
		VCA0963	430.189	320.959	574.246	441.798	137.385	235.876	252.645	208.635	0.472241	177.683	231.503	196.514	201.9	0.456996	212.941	192.158	232.315	212.471	0.480924
	chemotaxis cluster	VC1400	1752.43	1982.66	1143.09	1626.06	896.494	656.474	740.39	764.453	0.470125	56.0546	48.5054	42.2198	48.9266	0.030089	861.763	663.818	653.453	726.345	0.446689
		VC1223	13.2838	17.0723	12.601	14.319	6.98567	8.52564	4.67861	6.72997	0.470002	7.40344	14.3311	9.21159	10.3154	0.720398	26.9926	20.9627	15.912	21.2891	1.48677
		VCA0298	12.2619	13.6578	18.0014	14.6404	5.82139	6.63105	8.18756	6.88	0.469933	10.5763	11.0239	13.8174	11.8059	0.806391	8.99752	13.9751	6.3648	9.77915	0.667956
		VC1448	44.9604	30.7301	62.105	45.9318	23.2856	17.9986	23.393	21.5591	0.469371	42.3054	26.4575	49.8961	39.553	0.861124	37.9895	24.4564	37.128	33.1913	0.722622
		VC1389	6.13096	7.96706	4.50036	6.19946	2.32856	2.84188	3.50895	2.89313	0.466674	7.40344	4.40958	6.14106	5.98469	0.965357	1.99945	11.6459	2.1216	5.25566	0.84776
	chemotaxis cluster	VC1395	2463.63	2900.01	2006.26	2456.63	1031.55	1278.85	1108.83	1139.74	0.463945	234.795	190.714	190.373	205.294	0.0835672	1111.69	1052.79	1143.54	1102.68	0.448857
		VC1578	18.3929	15.9341	28.8023	21.0431	11.6428	4.73647	12.8662	9.74847	0.463262	45.4783	36.379	24.5642	35.4738	1.68577	6.99807	6.98755	8.48641	7.49068	0.355968
		VC0498	32.6985	42.1116	36.903	37.2377	23.2856	14.2094	14.0358	17.1769	0.461278	11.634	12.1263	9.97922	11.2465	0.30202	18.9948	20.9627	27.5808	22.5128	0.604569
		VC1528	1667.62	1889.33	1874.85	1810.6	790.545	911.296	803.551	835.131	0.461245	323.636	377.019	373.837	358.164	0.197815	846.767	817.544	944.113	869.474	0.480213
		VCA0722	990.15	490.543	681.355	720.683	245.663	356.182	394.173	332.006	0.460682	120.57	137.799	115.145	124.505	0.17276	312.914	329.58	434.928	359.141	0.498334
	chemotaxis cluster	VC1394	7052.65	8614.67	5903.58	7190.3	3235.53	3407.41	3239.94	3294.29	0.458158	739.287	649.31	665.537	684.711	0.0952271	3488.04	3279.49	3459.27	3408.93	0.474102
		VC1736	833.811	843.371	717.358	798.18	312.027	345.762	435.11	364.3	0.456413	149.126	147.721	129.73	142.192	0.178146	374.897	388.974	364.915	376.262	0.4714
		VCA0942	288.155	299.334	275.422	287.637	129.235	104.202	157.903	130.447	0.453511	200.951	206.148	169.647	192.248	0.668371	130.964	114.13	136.843	127.312	0.442615
		VC1302	1238.45	1591.14	1518.42	1449.34	624.053	635.634	695.943	651.877	0.449775	542.567	567.733	540.413	550.238	0.379648	684.812	663.818	690.581	679.737	0.468998
		VC1951	4214.01	4305.63	3715.5	4078.38	1946.67	1795.12	1742.78	1828.19	0.448264	1095.71	1086.96	1020.95	1067.87	0.261838	2073.43	2007.76	1865.95	1982.38	0.48607
		VC2340	14152.3	11377	13704.5	13077.9	5728.25	5804.07	5959.38	5830.56	0.445832	1579.05	1509.18	1293.46	1460.56	0.111682	6085.33	5164.97	6245.99	5832.1	0.44595
		VCA1028	1048.39	1225.79	2151.17	1475.12	597.275	725.627	649.157	657.353	0.445627	2038.06	2901.5	2443.37	2460.98	1.66833	659.818	687.109	736.196	694.375	0.470724
		VCA0082	155.318	56.9076	162.013	124.746	40.7497	57.7849	67.8398	55.4581	0.444568	82.4955	65.0413	61.4106	69.6491	0.558327	68.981	57.065	54.1008	60.049	0.481369
		VCA0801	527.263	292.505	469.838	429.869	173.477	165.776	231.591	190.282	0.442651	135.377	144.414	171.95	150.58	0.350294	204.944	188.664	215.343	202.983	0.472199
		VCA0848	3940.17	2349.15	4438.26	3575.86	1287.69	1819.75	1637.51	1581.65	0.442314	321.521	295.442	435.248	350.737	0.0980847	1583.56	1145.96	1591.2	1440.24	0.402768
		VC2103	443.473	515.583	433.835	464.297	174.642	219.772	219.895	204.769	0.441031	105.763	114.649	132.033	117.482	0.253032	201.944	223.602	225.951	217.166	0.46773
		VCA0864	976.867	744.351	1068.39	929.868	373.733	400.705	454.994	409.811	0.44072	1740.87	1425.4	1785.51	1650.59	1.77508	437.88	392.468	432.807	421.051	0.452808
		VC1726	6499.84	7147.59	7763.12	7136.85	3119.1	3083.44	3162.74	3121.76	0.437414	5913.24	7281.31	6510.29	6568.28	0.920333	3858.94	5215.04	4474.46	4516.15	0.632792
		VCA0772	297.352	343.722	300.624	313.899	138.549	120.306	152.055	136.97	0.43635	139.608	138.902	155.062	144.524	0.460414	252.93	251.552	256.714	253.732	0.808323
		VC1733	6.13096	3.41446	3.60029	4.3819	2.32856	0.947293	2.3393	1.87172	0.427147	3.1729	2.20479	2.3029	2.5602	0.584266	2.99917	1.16459	3.1824	2.44872	0.558826
		VCA0992	16.3492	6.82891	8.10065	10.4263	1.16428	4.73647	7.01791	4.30622	0.413016	4.23054	5.51197	3.83816	4.52689	0.434181	8.99752	6.98755	11.6688	9.21796	0.88411
		VC1727	12816.8	13855.9	15702.7	14125.1	6760.96	5589.03	5120.73	5823.58	0.412286	11858.2	11823.2	11458.5	11713.3	0.829253	7879.83	8451.45	8261.52	8197.6	0.580357
		VCA0385	692.799	138.855	747.06	526.238	175.806	165.776	306.449	216.01	0.410481	150.184	125.673	122.054	132.637	0.252047	258.929	129.27	317.179	235.126	0.446806
		VC0633	243133	291011	202549	245564	113621	109618	78053.2	100431	0.40898	120726	82918.8	84907.8	96184.2	0.391687	81227.7	78812.6	73826.4	77955.6	0.317455
		VC1207	3737.84	4708.53	3233.06	3893.15	1140.99	1810.28	1804.77	1585.35	0.407215	943.41	1335	1217.47	1165.29	0.299319	1342.63	2031.05	1802.3	1725.33	0.44317
		VC1495	861.4	419.978	615.65	632.343	157.178	300.292	309.958	255.809	0.404542	54.997	66.1437	72.1575	64.4327	0.101895	203.944	222.437	302.328	242.903	0.384132
	chemotaxis cluster	VC1397	8112.29	7853.25	5026	6997.18	2453.13	3101.44	2829.39	2794.65	0.399397	213.642	184.1	164.273	187.338	0.0267734	2651.27	2792.69	2853.55	2765.84	0.395279
		VC0488	180.863	169.585	220.518	190.322	67.5281	76.7308	79.5363	74.5984	0.391959	95.1871	99.2155	96.7217	97.0414	0.509881	79.978	90.8382	79.5601	83.4587	0.438514
		VCA0444	796.003	316.406	639.951	584.12	221.213	233.981	225.743	226.979	0.388583	137.492	148.823	171.95	152.755	0.261513	227.937	241.071	281.112	250.04	0.428063
		VC1206	1008.54	1277.01	1091.79	1125.78	362.09	468.91	480.727	437.243	0.388391	304.599	536.866	460.58	434.015	0.385524	462.873	535.712	454.023	484.203	0.430104
		VCA0445	533.394	187.795	405.033	375.407	129.235	136.41	170.769	145.471	0.387503	90.9566	94.8059	92.1159	92.6261	0.246735	157.957	132.764	188.823	159.848	0.425798
		VC1329	108.314	67.151	167.413	114.293	41.914	39.7863	50.295	43.9985	0.384963	49.7088	42.9934	56.8048	49.8357	0.436035	46.9871	55.9004	66.8304	56.5726	0.49498
	chemotaxis cluster	VC1399	4185.4	4557.16	3203.36	3981.97	1710.32	1470.2	1415.28	1531.93	0.384717	78.265	83.782	59.8753	73.9741	0.0185772	1711.53	1412.65	1416.17	1513.45	0.380075
		VC1948	1.02183	3.41446	1.80014	2.07881	0	0	2.3393	0.779768	0.375103	0	0	0	0	0	0	1.16459	1.0608	0.741798	0.356838
		VCA0802	5400.36	6182.44	5561.55	5714.78	2152.75	2142.78	2121.75	2139.09	0.374309	1638.28	1537.84	1508.4	1561.5	0.27324	2420.33	2198.75	2260.57	2293.22	0.401278
		VCA0849	3910.53	3581.76	2987.34	3493.21	1179.41	1338.53	1391.89	1303.27	0.373088	10582.7	9810.21	10699.3	10364.1	2.96691	1290.64	1476.7	1502.09	1423.15	0.407404
		VC0706	16643.5	25471.8	18239.1	20118.1	6550.23	8437.54	7318.51	7435.43	0.369588	19473.2	27897.2	19692.1	22354.1	1.11114	6316.26	11515.5	9147.28	8993.01	0.44701
		VC0794	1.02183	2.2763	0	1.09938	1.16428	0	0	0.388093	0.353011	1.05763	0	0	0.352545	0.320677	1.99945	0	0	0.666483	0.606237
	tnpA	VCA0275	1.02183	1.13815	4.50036	2.22011	1.16428	0	1.16965	0.777977	0.350422	0	2.20479	0	0.73493	0.331032	0.999725	0	1.0608	0.686842	0.309372
		VCA0311	455.735	91.0522	467.138	337.975	83.828	97.5712	155.564	112.321	0.332335	56.0546	59.5293	50.6638	55.4159	0.163965	125.965	69.8755	149.573	115.138	0.34067
		VCA0965	3015.41	2873.83	4295.15	3394.8	1065.31	1090.33	1085.44	1080.36	0.318241	361.711	401.272	444.459	402.481	0.118558	1250.66	994.562	1134	1126.4	0.331803
		VCA0080	13969.4	15566.5	9664.98	13067	3602.28	4676.79	3879.73	4052.93	0.310166	1746.15	1567.6	1590.53	1634.76	0.125107	3974.91	3951.46	4036.35	3987.57	0.305164
		VCA0943	6844.2	9026.68	7738.82	7869.9	2377.46	2271.61	2558.03	2402.36	0.30526	1971.43	2374.56	1874.56	2073.52	0.263474	2336.36	2804.34	2927.81	2689.5	0.341745
		VC1227	1.02183	1.13815	1.80014	1.32004	1.16428	0	0	0.388093	0.294	1.05763	2.20479	1.53527	1.59923	1.2115	1.99945	0	1.0608	1.02008	0.772766
		VCA0831	3.06548	3.41446	0.900072	2.46	0	0.947293	1.16965	0.705648	0.286849	0	2.20479	0.767633	0.990807	0.402767	5.99835	0	0	1.99945	0.812783
	chemotaxis cluster	VC1396	1418.3	1599.1	1043.18	1353.53	335.312	449.017	348.556	377.628	0.278996	56.0546	34.1742	38.3816	42.8702	0.0316729	391.892	400.62	458.266	416.926	0.308029
		VCA1031	3113.51	1683.33	2909.03	2568.62	454.068	650.791	815.247	640.035	0.249175	526.702	607.419	671.679	601.933	0.234341	603.834	487.964	700.128	597.309	0.232541
		VC1801	7.15279	5.69076	9.9008	7.58145	2.32856	0.947293	2.3393	1.87172	0.246881	2.11527	2.20479	0.767633	1.6959	0.22369	0.999725	3.49378	2.1216	2.20503	0.290846
		VCA0927	1.02183	3.41446	0.900072	1.77879	0	0.947293	0	0.315764	0.177517	0	1.10239	0	0.367465	0.206582	0	0	2.1216	0.7072	0.397575
	dns	VC0470	95.0299	81.9469	102.608	93.195	18.6284	13.2621	15.2055	15.6987	0.16845	239.025	246.936	260.227	248.73	2.66892	76.9788	87.3444	91.2289	85.184	0.91404
	tfoY	VC1722	7491.01	6985.98	7931.44	7469.48	996.622	1176.54	1354.46	1175.87	0.157424	2906.38	3353.48	3135.78	3131.88	0.419291	5078.6	5128.86	5431.3	5212.92	0.697897
		VCA0803	8423.94	6980.29	7288.79	7564.34	766.095	1280.74	1278.43	1108.42	0.146533	454.783	513.716	529.666	499.388	0.0660188	1119.69	1293.86	1455.42	1289.66	0.170492
* data from previous study (Metzger et al. 2016)
# data from previous study (Borgeaud et al. 2015)
+ VC locus tag numbers according to (Heidelberg et al. 2000)
