# Supplementary material for: QstR-dependent regulation of natural competence and type VI secretion in Vibrio cholerae
Source: Nucleic Acids Res. 2018 Aug 8;46(20):10619–34. doi: 10.1093/nar/gky717 (PMC6237807; doi:10.1093/nar/gky717)
Supplement: Supplementary Data [file gky717_supplemental_files.zip › Jaskolska_Supplementary file 2.xlsx]

## Sheet: Sheet1
RNA-seq expression data for genes induced or repressed by QstR at least 2 fold.
Competence/T6SS	gene name /comment	ID*	A1552 Tn-ind-Exp1	A1552-Tn-ind-Exp2	A1552-Tn-ind-Exp3	AVG of A1552 Tn-ind	A1552 TnqstR-ind-Exp1	A1552 TnqstR-ind-Exp2	A1552 TnqstR-ind-Exp3	AVG of A1552 TnqstR-ind	FOLD of A1552 TnqstR/A1552 Tn	A1552 TntfoX-strep -ind-Exp1	A1552 TntfoX-strep -ind-Exp2	A1552 TntfoX-strep -ind-Exp3	AVG of A1552 TntfoX-strep-ind	FOLD of A1552 TntfoX-strep/ A1552 Tn	A1552 ΔvpsAΔhapR Tn-ind-Exp1	A1552 ΔvpsAΔhapR Tn-ind-Exp2	A1552 ΔvpsAΔhapR Tn-ind-Exp3	AVG of A1552 ΔvpsAΔhapR Tn-ind	A1552 ΔvpsAΔhapR TnqstR-ind-Exp1	A1552 ΔvpsAΔhapR TnqstR-ind-Exp2	A1552 ΔvpsAΔhapR TnqstR-ind-Exp3	AVG of A1552 ΔvpsAΔhapR TnqstR-ind	FOLD of A1552 ΔvpsAΔhapR TnqstR/ A1552 ΔvpsAΔhapR Tn
>2 fold induced
Competence	qstR	VC0396	38.8849	38.3967	46.6836	41.3217	14190.5	18036.6	20300.4	17509.2	423.728	2193.16	2310.13	2933.67	2478.99	59.9923	28.1458	37.1478	23.4056	29.5664	25130.5	25009.3	25820.9	25320.3	856.386
T6SS	hcp-2	VCA0017	74.0067	36.4769	47.9453	52.8096	9355.19	8143.92	7094.72	8197.94	155.236	7145.7	6721.45	8851.29	7572.81	143.398	33.9691	41.4674	42.9102	39.4489	9341.7	7814.94	11614.4	9590.35	243.108
T6SS	hcp-1	VC1415	90.3133	63.3545	45.4219	66.3632	7658.86	6666.43	5700.11	6675.14	100.585	6325.83	6115.93	8227.08	6889.61	103.817	80.5553	48.3786	72.1672	67.0337	7091.26	5895.52	9582.91	7523.23	112.231
Competence	comEA	VC1917	67.7349	61.4347	35.3281	54.8326	5829.51	4568.11	4046.55	4814.72	87.8077	28449.6	21556.6	30469.7	26825.3	489.222	60.1738	38.8756	58.514	52.5211	329.017	216.709	272.901	272.876	5.19554
T6SS	vgrG2	VCA0018	11.2892	29.7574	34.0664	25.0377	933.874	878.562	527.268	779.901	31.1491	914.671	976.502	912.148	934.44	37.3214	21.352	21.5976	22.4304	21.7933	975.123	853.421	994.823	941.123	43.184
Competence	comF	VC2719	1.25435	2.87975	7.57031	3.90147	112.449	93.9081	67.5985	91.3185	23.4062	158.85	124.728	117.347	133.642	34.2542	1.94109	4.31952	3.90093	3.38718	138.167	152.728	126.424	139.106	41.0685
T6SS	vasB	VCA0111	21.324	19.1983	26.4961	22.3395	571.843	426.76	396.231	464.945	20.8127	807.062	589.526	931.87	776.153	34.7436	40.7629	35.42	61.4397	45.8742	994.009	806.984	1103.81	968.267	21.107
T6SS		VCA0109	86.5502	62.3946	76.9648	75.3032	1365.84	1330.36	1296.85	1331.02	17.6755	1720.45	1514.86	2273.96	1836.42	24.3871	98.9956	104.532	130.681	111.403	2447.25	2263.06	3511.09	2740.47	24.5996
T6SS	vasA	VCA0110	166.829	99.8314	150.144	138.935	2687.8	2263.18	2260.91	2403.97	17.3028	3030.97	2518.01	3483.91	3010.96	21.6718	204.785	216.84	298.421	240.015	3729.52	3766.61	4556.48	4017.54	16.7387
T6SS	vipA	VCA0107	87.8046	67.1942	85.7968	80.2652	1116.26	1334.54	1372.77	1274.52	15.8789	1181.13	1395.46	1921.92	1499.5	18.6819	130.053	150.319	185.294	155.222	1781.26	1911.17	2424.72	2039.05	13.1363
T6SS	vipB	VCA0108	303.553	259.178	384.824	315.852	4988.89	4800.79	4326.3	4705.33	14.8973	5580.26	5362.23	6784.41	5908.97	18.7081	385.307	382.709	442.756	403.59	6475.97	6810.86	8507.88	7264.9	18.0007
T6SS	fha	VCA0112	112.892	95.9917	160.238	123.041	2180.41	1732.08	1579.73	1830.74	14.8792	2893.89	2564.92	3775.8	3078.2	25.0178	115.495	133.905	200.898	150.099	2709.67	2671.71	3504.11	2961.83	19.7325
Competence	comM	VC0032	242.09	204.462	198.09	214.881	3570.94	2735.85	3165.69	3157.49	14.6942	3440.9	2883.67	4151.51	3492.03	16.251	104.819	104.532	93.6224	100.991	3030.73	2726.41	3398.62	3051.92	30.2197
T6SS	vasD	VCA0113	115.4	101.751	189.258	135.47	2310.69	1595.39	1420.61	1775.56	13.1067	2744.01	2188.6	3610.13	2847.58	21.0201	109.672	126.13	128.731	121.511	2644.07	2704.74	3852	3066.93	25.24
T6SS	vasW	VCA0019	35.1218	48.9558	42.8984	42.3253	626.696	588.491	430.551	548.579	12.961	621.31	655.621	849.037	708.656	16.7431	75.7026	75.1596	51.6873	67.5165	790.238	802.856	1088.12	893.736	13.2373
T6SS	vgrG1	VC1416	149.268	172.785	165.285	162.446	2429.99	2051.37	1719.08	2066.81	12.7231	2418.62	2254.7	2565.85	2413.06	14.8545	180.521	168.461	182.369	177.117	2149.05	2046.35	2776.09	2323.83	13.1203
T6SS	vasE	VCA0114	101.602	120.95	151.406	124.653	1804.67	1426.36	1260.45	1497.16	12.0106	2152.17	2149.16	2935.64	2412.32	19.3523	113.554	98.485	137.508	116.516	2311.07	2039.13	2966.16	2438.79	20.931
T6SS	vasF	VCA0115	65.2262	70.074	95.8906	77.0636	1076.49	962.036	734.224	924.251	11.9933	1439.9	1218.5	1703.01	1453.8	18.8649	61.1444	47.5147	97.5233	68.7274	1541.71	1197.06	1783.88	1507.55	21.9352
T6SS	vasI	VCA0118	28.8501	33.5971	32.8047	31.7506	377.115	322.418	228.795	309.443	9.74603	462.46	528.761	550.247	513.823	16.1831	24.2636	22.4615	21.4551	22.7267	664.992	495.335	549.289	569.872	25.075
T6SS	vasJ	VCA0119	200.696	165.106	232.156	199.319	2323.03	2119.19	1243.81	1895.34	9.50908	2532.64	2855.95	2950.43	2779.67	13.9458	168.875	166.733	233.081	189.563	3187.79	2938.99	3164.08	3096.95	16.3373
	next to comM (VC0032)	VC0033	114.146	117.11	111.031	114.096	1320.59	851.433	1051.42	1074.48	9.41735	1240.06	905.077	1439.71	1194.95	10.4732	142.67	96.7572	151.161	130.196	1292.21	1193.96	1660.07	1382.08	10.6154
T6SS	vasH	VCA0117	282.229	204.462	252.344	246.345	2919.56	2539.69	1458.05	2305.76	9.3599	3221.84	3334.6	3312.33	3289.59	13.3536	204.785	209.929	305.248	239.987	3961.13	3115.45	3690.7	3589.09	14.9554
T6SS	clpV	VCA0116	358.744	361.889	455.48	392.038	4582.98	3542.42	2366.99	3497.46	8.92124	5321.49	4980.59	6094.14	5465.4	13.941	295.046	241.029	346.208	294.094	5981.95	4566.37	5830.31	5459.54	18.5639
		VC1479	2172.54	2512.1	1814.35	2166.33	17898.6	16799.1	19583.8	18093.8	8.3523	7499.27	5820.63	7263.66	6861.19	3.16719	2642.8	2461.26	2441.98	2515.35	28932.6	25302.3	29685.1	27973.4	11.1211
		VC0542	217.003	311.013	334.355	287.457	2096.76	2466.65	2296.27	2286.56	7.95444	960.788	982.898	1381.53	1108.41	3.8559	279.517	375.798	367.663	340.993	6125.09	8149.3	6955.92	7076.77	20.7534
T6SS	vasK	VCA0120	676.095	622.026	789.836	695.986	6277.94	5874.47	3497.44	5216.62	7.49529	6638.41	6658.55	7284.37	6860.44	9.85716	502.743	447.502	595.867	515.371	8762.19	6955.33	7843.5	7853.67	15.2389
T6SS	vasX	VCA0020	476.653	508.756	483.238	489.549	4262.08	3365.04	3168.81	3598.64	7.35094	3735.55	3361.26	5064.64	4053.81	8.28071	497.89	491.561	478.839	489.43	4173.85	3559.19	5895.7	4542.91	9.28205
		VC1187	21.324	22.0781	12.6172	18.6731	102.85	143.992	126.877	124.573	6.67126	105.046	139.653	95.6523	113.45	6.07561	24.2636	25.0532	19.5047	22.9405	169.976	204.326	176.121	183.474	7.99783
T6SS	tsiV1	VC1419	89.0589	92.152	79.4883	86.8997	688.406	436.151	579.267	567.941	6.53559	645.65	482.921	921.023	683.198	7.86191	125.2	114.035	150.186	129.807	694.813	408.652	983.489	695.651	5.35911
	ligA2	VC1542	200.696	238.059	155.191	197.982	1472.81	1405.49	857.981	1245.43	6.29059	3129.61	3248.25	3916.81	3431.56	17.3327	118.407	101.941	129.706	116.684	369.772	440.642	518.773	443.062	3.7971
T6SS	vasL	VCA0121	418.953	358.049	394.918	390.64	3081.37	2586.65	1529.81	2399.27	6.14191	3356.35	3009.46	3062.85	3142.89	8.04548	249.43	260.035	300.372	269.946	4035.68	2863.66	3295.73	3398.36	12.589
	maeA	VC1188	1011.01	1080.87	1327.33	1139.73	6502.83	6493.22	6487.38	6494.48	5.69824	6862.59	8302.4	7228.16	7464.38	6.54923	1113.22	1239.7	1048.38	1133.76	8865.57	10081.1	8526.19	9157.62	8.07718
T6SS	vasM	VCA0122	53.9371	78.7132	78.2265	70.2923	447.053	435.107	298.473	393.544	5.59869	434.276	426.42	350.068	403.588	5.74157	35.9102	27.6449	44.8607	36.1386	484.083	508.751	491.744	494.859	13.6934
T6SS		VCA0106	125.435	137.268	165.285	142.663	814.568	783.611	674.945	757.708	5.31118	641.807	786.745	675.483	701.345	4.9161	197.021	186.603	190.17	191.265	1085.46	1041.24	1102.94	1076.54	5.62855
T6SS	tseL	VC1418	580.764	660.423	683.851	641.68	3719.04	2627.34	3046.09	3130.82	4.87911	3287.18	2415.67	4481.85	3394.9	5.29065	844.375	837.122	863.081	848.193	3412.43	2918.35	5442.32	3924.37	4.62674
T6SS	tap-1	VC1417	142.996	212.142	171.594	175.577	854.337	873.345	739.424	822.369	4.6838	775.036	776.084	1164.59	905.237	5.15578	250.401	230.662	240.883	240.648	923.435	913.274	1455.18	1097.3	4.55975
T6SS	PAAR1	VCA0105	122.926	154.547	137.527	138.333	713.09	598.925	584.467	632.161	4.56983	696.892	543.686	647.872	629.483	4.55048	232.931	237.573	257.461	242.655	1115.28	999.958	1179.66	1098.3	4.52617
T6SS	tsiV2	VCA0021	387.594	247.659	267.484	300.912	1719.64	1048.64	1148.13	1305.47	4.33838	1393.78	1063.92	1617.21	1358.31	4.51396	314.457	305.822	295.496	305.258	1634.15	1220.79	2034.11	1629.69	5.33872
		VCA0224	79.0241	71.9938	71.9179	74.3119	279.751	283.811	370.232	311.265	4.18862	117.857	116.199	154.819	129.625	1.74434	13.5876	8.63903	9.75233	10.6597	19.8802	17.5431	20.0534	19.1589	1.79733
T6SS	vgrG3	VCA0123	1269.4	1239.25	1395.46	1301.37	5456.51	5359.02	3289.45	4701.66	3.61285	6102.93	5865.41	5344.7	5771.01	4.43456	1069.54	1028.04	1157.6	1085.06	7347.72	6258.77	6308.1	6638.2	6.1178
	prtV	VCA0223	2323.06	1928.47	3224.95	2492.16	9735.05	7655.59	6436.42	7942.35	3.18693	4055.81	3726.91	4432.55	4071.76	1.63383	402.776	423.313	469.087	431.725	650.082	596.466	687.047	644.532	1.49292
		VC1424	1151.49	1770.09	2025.06	1648.88	4005.65	4694.36	7055.2	5251.74	3.18503	1529.58	1640.65	2000.81	1723.68	1.04536	1846.95	2631.45	2701.4	2393.26	6672.79	9410.34	9265.55	8449.56	3.53056
Competence	comEC	VC1879	148.013	181.424	160.238	163.225	452.538	573.883	505.429	510.616	3.12829	878.801	926.398	1003.86	936.352	5.73656	136.847	165.006	173.591	158.481	688.849	752.29	790.802	743.98	4.69444
T6SS	tsiV3	VCA0124	439.023	404.125	423.937	422.362	1202.65	1022.55	941.179	1055.46	2.49895	1279.77	1046.86	1292.79	1206.47	2.85649	377.542	342.97	468.112	396.208	1770.33	1380.75	1918.15	1689.74	4.26479
		VC1031	2341.87	1529.15	1628.88	1833.3	5644.38	4238.38	2804.82	4229.19	2.30688	2244.4	1921.02	2180.28	2115.23	1.15379	1171.45	1094.57	874.784	1046.93	2000.94	1514.9	1421.18	1645.67	1.5719
		VCt048	500.486	342.69	142.574	328.584	703.491	843.086	661.425	736.001	2.23992	562.382	867.765	713.941	714.696	2.17508	1101.57	829.347	791.889	907.602	1092.42	651.159	770.748	838.108	0.923431
		VC0142a	339.929	268.777	141.312	250.006	707.605	439.281	431.591	526.159	2.10458	786.566	590.592	708.024	695.06	2.78017	686.176	450.958	451.533	529.555	735.567	691.405	762.901	729.958	1.37844
Competence	minor pilin cluster	VC0858	67.7349	49.9157	29.0195	48.8901	106.964	106.429	92.558	101.984	2.08598	4199.29	3777.02	4272.8	4083.03	83.5146	84.4375	76.0235	95.5728	85.3446	202.778	184.719	152.58	180.026	2.1094
		VC1186	293.518	305.254	243.512	280.761	506.02	646.922	600.067	584.336	2.08126	890.331	940.256	864.815	898.467	3.20011	367.837	491.561	442.756	434.051	768.369	1004.09	818.702	863.719	1.9899
Competence	tsaP	VC0047	255.888	269.737	244.773	256.799	526.59	568.665	479.429	524.895	2.04399	5595.63	5884.6	7436.23	6305.48	24.5541	187.315	263.491	227.229	226.012	1058.62	1145.46	1129.97	1111.35	4.91722
		VC1932	160.557	66.2343	58.039	94.9434	244.096	162.774	165.356	190.742	2.00901	220.341	195.087	187.36	200.929	2.11631	104.819	69.9762	82.8948	85.8966	116.299	85.6517	98.5233	100.158	1.16603
>2 fold repressed
		VCA0678	4077.89	2579.3	5556.61	4071.27	2557.53	1967.9	1286.45	1937.29	0.475845	3251.31	2769.6	2484	2834.97	0.696336	2109.97	1970.56	1084.46	1721.66	1468.15	1137.21	577.189	1060.85	0.616177
		VC1495	2333.09	1436.04	2500.73	2089.95	953.072	608.316	1225.09	928.827	0.444425	821.154	527.695	781.982	710.277	0.339853	313.486	259.171	219.427	264.028	137.173	121.77	148.221	135.721	0.514041
		VC0812	1383.55	1601.14	1578.41	1521.03	518.362	669.878	828.862	672.367	0.442046	980.004	1133.21	933.842	1015.69	0.66776	1406.32	1641.42	1745.67	1597.8	614.298	605.754	581.549	600.533	0.37585
		VC1733	5.0174	11.519	10.0937	8.87672	4.11398	4.17369	3.11993	3.80253	0.428372	2.5621	6.3963	4.93053	4.62964	0.521549	4.85273	6.91123	8.7771	6.84702	2.98203	2.0639	0.871887	1.9726	0.288097
		VC1572	30.1044	44.1562	30.2812	34.8473	16.4559	7.30396	19.7596	14.5065	0.416287	38.4315	27.7173	36.4859	34.2116	0.981758	23.2931	21.5976	14.6285	19.8397	9.94009	28.8946	20.9253	19.92	1.00405
	dns	VC0470	135.47	119.03	102.199	118.9	37.0258	47.9975	43.679	42.9008	0.360815	26.9021	30.9155	23.6665	27.1614	0.228439	274.664	323.964	268.189	288.939	195.82	195.038	198.79	196.549	0.680245
		VCA0772	329.894	390.686	242.25	320.943	79.537	102.255	115.437	99.0766	0.308704	146.04	136.454	164.68	149.058	0.464437	155.287	156.366	180.418	164.024	126.239	87.7156	117.705	110.553	0.674006
	tfoY	VC1722	10204.1	9263.2	7768.4	9078.58	1592.11	1533.83	1391.49	1505.81	0.165864	2094.52	1905.03	1426.9	1808.82	0.19924	15093	12250.1	13301.2	13548.1	1442.31	1169.2	1280.8	1297.44	0.0957651
* VC locus tag numbers according to (Heidelberg et al. 2000)
